# Supplementary material for: Synthesis and Biodegradation Test of a New Polyether Polyurethane Foam Produced from PEG 400, L-Lysine Ethyl Ester Diisocyanate (L-LDI) and Bis-hydroxymethyl Furan (BHMF)
Source: Toxics. 2023 Aug 13;11(8):698. doi: 10.3390/toxics11080698 (PMC10457969; doi:10.3390/toxics11080698)
Supplement: Supplementary file 1 [file toxics-11-00698-s001.zip]

Archive with 1 entries (1 files):
- toxics-2550284-supplementary.pdf
